# Supplementary material for: The Artemiside-Artemisox-Artemisone-M1 Tetrad: Efficacies against Blood Stage P. falciparum Parasites, DMPK Properties, and the Case for Artemiside
Source: Pharmaceutics. 2021 Dec 3;13(12):2066. doi: 10.3390/pharmaceutics13122066 (PMC8704606; doi:10.3390/pharmaceutics13122066)
Supplement: Supplementary file 1 [file pharmaceutics-13-02066-s001.zip]

Archive with 2 entries (2 files):
- pharmaceutics-1467552-Supplementary 1.pdf
- pharmaceutics-1467552-Supplementary 2.pdf
